# Supplementary material for: ONX-0914 Induces Apoptosis and Autophagy with p53 Regulation in Human Glioblastoma Cells
Source: Cancers (Basel). 2022 Nov 21;14(22):5712. doi: 10.3390/cancers14225712 (PMC9688407; doi:10.3390/cancers14225712)
Supplement: Supplementary file 1 [file cancers-14-05712-s001.zip]

Archive with 2 entries (2 files):
- cancers-2016896-supplementary.pdf
- File S1.pdf
